# Supplementary material for: Effective Removal of Tetracycline from Water Using Copper Alginate @ Graphene Oxide with In-Situ Grown MOF-525 Composite: Synthesis, Characterization and Adsorption Mechanisms
Source: Nanomaterials (Basel). 2022 Aug 23;12(17):2897. doi: 10.3390/nano12172897 (PMC9458214; doi:10.3390/nano12172897)
Supplement: Supplementary file 1 [file nanomaterials-12-02897-s001.zip]

Archive with 1 entries (1 files):
- nanomaterials-1861240-supplementary.pdf
